# Supplementary material for: Nanoparticulate matter exposure results in neuroinflammatory changes in the corpus callosum
Source: PLoS One. 2018 Nov 5;13(11):e0206934. doi: 10.1371/journal.pone.0206934 (PMC6218079; doi:10.1371/journal.pone.0206934)
Supplement: S2 File — (XLSX) [file pone.0206934.s002.xlsx]

## Sheet: Sheet1
	Cell Body Size AF	Total Cell Size AF	Dendritic Process Size AF	Cell Body/Dendritic Process AF
FILTER NO 11 L CC Iba1	2.24	9.165	6.925	0.323466
FILTER NO 11 R CC Iba1	4.266	11.46	7.194	0.592994
FILTER NO 12 L CC Iba1	2.218	16.007	13.789	0.160853
FILTER NO 12 R CC Iba1	2.514	10.1	7.586	0.3314
FILTER NO 13 L CC Iba1	8.169	20.037	11.868	0.688322
FILTER NO 13 R CC Iba1	10.613	22.141	11.528	0.920628
FILTER NO 14 L CC Iba1	2.133	5.244	3.111	0.685632
FILTER NO 14 R CC Iba1	1.455	4.01	2.555	0.569472
FILTER NO 15 L CC Iba1	3.135	7.329	4.194	0.747496
FILTER NO 15 R CC Iba1	4.411	9.654	5.243	0.841312
FILTER NO 16 L CC Iba1	3.653	9.536	5.883	0.620942
FILTER NO 16 R CC Iba1	3.5	8.572	5.072	0.690063
FILTER NO 17 L CC Iba1	4.196	9.301	5.105	0.821939
FILTER NO 17 R CC Iba1	4.392	10.841	6.449	0.681036
FILTER NO 18 L CC Iba1	4.059	8.05	3.991	1.01704
FILTER NO 18 R CC Iba1	4.604	8.294	3.69	1.2477
nPM NO 29 L CC Iba1	5.894	11.167	5.273	1.11777
nPM NO 29 R CC Iba1	6.08	10.448	4.368	1.39194
nPM NO 30 L CC Iba1	7.298	11.271	3.973	1.8369
nPM NO 30 R CC Iba1	6.509	11.421	4.912	1.32512
nPM NO 31 L CC Iba1	4.826	9.511	4.685	1.0301
nPM NO 31 R CC Iba1	5.732	11.299	5.567	1.02964
nPM NO 32 R CC Iba1	4.972	9.527	4.555	1.09155
nPM NO 32 L CC Iba1	4.754	10.252	5.498	0.864678
nPM NO 33 R CC Iba1	4.54	8.021	3.481	1.30422
nPM NO 33 L CC Iba1	3.508	6.946	3.438	1.02036
nPM NO 34 R CC Iba1	7.399	13.232	5.833	1.26847
nPM NO 34 L CC Iba1	5.403	11.32	5.917	0.913132
nPM NO 35 R CC Iba1	4.227	7.541	3.314	1.2755
nPM NO 35 L CC Iba1	4.902	8.549	3.647	1.34412
nPM NO 36 R CC Iba1	9.5	15.39	5.89	1.6129
nPM NO 36 L CC Iba1	9.179	14.919	5.74	1.59913
	Average	Std. Dev.	t-test
Filter CB/DP	0.683768	0.26906	1.54864e-06
nPM CB/DP	1.2516	0.269664
