# Supplementary material for: Nanoparticulate matter exposure results in neuroinflammatory changes in the corpus callosum
Source: PLoS One. 2018 Nov 5;13(11):e0206934. doi: 10.1371/journal.pone.0206934 (PMC6218079; doi:10.1371/journal.pone.0206934)
Supplement: S3 File — (XLSX) [file pone.0206934.s003.xlsx]

## Sheet: Summary
GFAP Cell Count
Slice	Count	Total Area	Average Size	%Area	IntDen			area	0.1mm^2 count
FF_AP FILTER NO 11 L CC GFAP.tif	37	7005.88	189.348	17.601	27801.7			39803.9	92.9557	107.289
FF_AP FILTER NO 11 R CC GFAP.tif	42	3803.11	90.55	11.013	14220.1			34532.9	121.623
FF_AP FILTER NO 12 L CC GFAP.tif	37	4215.15	113.923	10.87	17319.8			38777.8	95.4154	93.8519
FF_AP FILTER NO 12 R CC GFAP.tif	39	5207.55	133.527	12.323	19936.6			42258.8	92.2885
FF_AP FILTER NO 13 L CC GFAP.tif	41	5049.71	123.164	13.978	16821.4			36126.2	113.491	93.653
FF_AP FILTER NO 13 R CC GFAP.tif	28	6053.69	216.203	15.959	29474.1			37932.8	73.8148
FF_AP FILTER NO 14 L CC GFAP.tif	36	4501.86	125.052	9.746	18903			46191.9	77.9358	76.4961
FF_AP FILTER NO 14 R CC GFAP.tif	33	5825.17	176.52	13.249	27620.6			43966.9	75.0565					filter	nPM
FF_AP FILTER NO 15 L CC GFAP.tif	27	3121.7	115.618	8.627	16209.5			36185.2	74.6161	80.4581			average	85.48	85.6125
FF_AP FILTER NO 15 R CC GFAP.tif	38	4258.38	112.063	9.671	15320.3			44032.4	86.3001				std	13.1509	11.0457
FF_AP FILTER NO 16 L CC GFAP.tif	33	5137.52	155.682	12.127	22899.4			42364.3	77.8958	78.1639				filter vs nPM
FF_AP FILTER NO 16 R CC GFAP.tif	32	3915.14	122.348	9.596	17810.2			40799.7	78.432				t test	29.1786
FF_AP FILTER NO 17 L CC GFAP.tif	37	3742.93	101.16	10.593	15191			35334	104.715	89.0799
FF_AP FILTER NO 17 R CC GFAP.tif	30	3138.28	104.609	7.683	15250.3			40847.1	73.4447
FF_AP FILTER NO 18 L CC GFAP.tif	27	5266.23	195.046	13.542	25716.4			38888.1	69.4299	64.848
FF_AP FILTER NO 18 R CC GFAP.tif	23	3483.62	151.462	9.128	20971.4			38164.1	60.2661				filter	nPM
FF_AP nPM NO 29 L CC GFAP.tif	34	4183.87	123.055	10.336	17548.5			40478.6	83.9949	89.1585		AVERAGE	85.48	85.6125
FF_AP nPM NO 29 R CC GFAP.tif	39	3932.58	100.835	9.511	14102.5			41347.7	94.322			STD	13.0383	11.34
FF_AP nPM NO 30 L CC GFAP.tif	29	3391.94	116.963	7.958	18592.7			42623	68.0384	62.0759
FF_AP nPM NO 30 R CC GFAP.tif	26	6462.77	248.568	13.948	35327.8			46334.7	56.1134
FF_AP nPM NO 31 L CC GFAP.tif	37	4890.48	132.175	11.275	17758.7			43374.5	85.3035	79.6039
FF_AP nPM NO 31 R CC GFAP.tif	30	4478.23	149.274	11.032	22044			40593.1	73.9042
FF_AP nPM NO 32 L CC GFAP.tif	40	5833.62	145.841	13.602	19658.9			42888	93.2662	89.3904
FF_AP nPM NO 32 R CC GFAP.tif	28	3812.26	136.152	11.643	18206.1			32743	85.5145
FF_AP nPM NO 33 L CC GFAP.tif	42	5322.97	126.737	13.341	18021.3			39899.3	105.265	94.1534
FF_AP nPM NO 33 R CC GFAP.tif	30	3582.29	119.41	9.916	16572.5			36126.4	83.0418
FF_AP nPM NO 34 L CC GFAP.tif	29	4271.94	147.308	11.033	21924			38719.7	74.8973	82.1477
FF_AP nPM NO 34 R CC GFAP.tif	36	4680.1	130.003	11.622	19442.7			40269.3	89.3981
FF_AP nPM NO 35 L CC GFAP.tif	42	6346.49	151.107	15.133	21933.6			41938.1	100.148	95.7963
FF_AP nPM NO 35 R CC GFAP.tif	38	4410.24	116.059	10.613	17530.3			41555	91.445
FF_AP nPM NO 36 L CC GFAP.tif	35	3357.7	95.934	10.022	14796.7			33503.3	104.467	92.5743
FF_AP nPM NO 36 R CC GFAP.tif	36	3584.77	99.577	8.034	15302.3			44620	80.6814
GFAP Density
	Area(um)	IntDen	RawIntDen		IntDen/um^2		average			filter	nPM
FF_AP FILTER NO 11 L CC GFAP.tif	41838.1	7.40436e+06	137544181		176.976		181.883		mean	178.271	179.29
FF_AP FILTER NO 11 R CC GFAP.tif	37910.1	7.08121e+06	131541183		186.79				std	5.91482	8.40341
FF_AP FILTER NO 12 L CC GFAP.tif	42510.2	7.89645e+06	146685203		185.754		184.644		t test	0.783179
FF_AP FILTER NO 12 R CC GFAP.tif	42712.7	7.8392e+06	145621841		183.533
FF_AP FILTER NO 13 L CC GFAP.tif	39482.8	6.79804e+06	126281138		172.177		170.5
FF_AP FILTER NO 13 R CC GFAP.tif	40985.3	6.91927e+06	128533064		168.823
FF_AP FILTER NO 14 L CC GFAP.tif	39675.6	7.31469e+06	135878326		184.362		184.925
FF_AP FILTER NO 14 R CC GFAP.tif	41006.6	7.60619e+06	141293325		185.487
FF_AP FILTER NO 15 L CC GFAP.tif	39677.5	7.04111e+06	130796445		177.459		174.035
FF_AP FILTER NO 15 R CC GFAP.tif	41557.6	7.09018e+06	131707945		170.611
FF_AP FILTER NO 16 L CC GFAP.tif	43123.9	7.59731e+06	141128339		176.174		176.187
FF_AP FILTER NO 16 R CC GFAP.tif	36557.8	6.44149e+06	119657686		176.2
FF_AP FILTER NO 17 L CC GFAP.tif	39867.2	7.21468e+06	134020710		180.968		182.521
FF_AP FILTER NO 17 R CC GFAP.tif	41463.2	7.63231e+06	141778594		184.074
FF_AP FILTER NO 18 L CC GFAP.tif	39280	6.53515e+06	121397564		166.373		171.472
FF_AP FILTER NO 18 R CC GFAP.tif	36013.2	6.35885e+06	118122661		176.57
FF_AP nPM NO 29 L CC GFAP.tif	42812.7	7.55181e+06	140283087		176.392		175.947
FF_AP nPM NO 29 R CC GFAP.tif	43505.7	7.63538e+06	141835539		175.503
FF_AP nPM NO 30 L CC GFAP.tif	38872.7	7.46699e+06	138707602		192.088		186.064
FF_AP nPM NO 30 R CC GFAP.tif	44210.6	7.95965e+06	147859302		180.039
FF_AP nPM NO 31 L CC GFAP.tif	39842.1	6.75517e+06	125484776		169.549		175.746
FF_AP nPM NO 31 R CC GFAP.tif	41543.7	7.55859e+06	140409133		181.943
FF_AP nPM NO 32 L CC GFAP.tif	41340.2	6.79174e+06	126164104		164.289		165.153
FF_AP nPM NO 32 R CC GFAP.tif	35601.1	5.91036e+06	109791477		166.016
FF_AP nPM NO 33 L CC GFAP.tif	40747.7	6.93986e+06	128915558		170.313		171.802
FF_AP nPM NO 33 R CC GFAP.tif	36094.4	6.25486e+06	116190869		173.291
FF_AP nPM NO 34 L CC GFAP.tif	34454.6	6.37844e+06	118486484		185.126		185.042
FF_AP nPM NO 34 R CC GFAP.tif	38454.2	7.11241e+06	132120753		184.958
FF_AP nPM NO 35 L CC GFAP.tif	42028.3	7.57717e+06	140754313		180.287		185.296
FF_AP nPM NO 35 R CC GFAP.tif	39704.4	7.55596e+06	140360179		190.305
FF_AP nPM NO 36 L CC GFAP.tif	35958.5	6.7758e+06	125867943		188.434		189.271
FF_AP nPM NO 36 R CC GFAP.tif	40751.8	7.74721e+06	143912912		190.107
