# Supplementary material for: Nanoparticulate matter exposure results in neuroinflammatory changes in the corpus callosum
Source: PLoS One. 2018 Nov 5;13(11):e0206934. doi: 10.1371/journal.pone.0206934 (PMC6218079; doi:10.1371/journal.pone.0206934)
Supplement: S4 File — (XLSX) [file pone.0206934.s004.xlsx]

## Sheet: Results
	C5
	Label	Area	IntDen	RawIntDen	IntDen/um^2	average
								filter	nPM
							average intDen	6.3533	10.7698
38	FF_AP FILTER NO 11 L CC C5.tif	39978.1	138989	2581866	3.47662	3.5231	std	2.16092	2.47499
39	FF_AP FILTER NO 11 R CC C5.tif	40622.6	145006	2693640	3.56958								FILTER	nPM
40	FF_AP FILTER NO 12 L CC C5.tif	33780.7	211411	3927198	6.25834	8.30148					average		6.3533	10.7698
41	FF_AP FILTER NO 12 R CC C5.tif	37055.4	383324	7120659	10.3446						std		2.16092	2.47499
42	FF_AP FILTER NO 13 L CC C5.tif	38116.1	228851	4251156	6.00405	4.85937							filter vs nPM
43	FF_AP FILTER NO 13 R CC C5.tif	39106.5	145269	2698524	3.71469						t test		0.00194326
44	FF_AP FILTER NO 14 L CC C5.tif	43748.3	404737	7518435	9.25149	8.38871
45	FF_AP FILTER NO 14 R CC C5.tif	41839.2	314879	5849228	7.52593
46	FF_AP FILTER NO 15 L CC C5.tif	36733.7	197261	3664334	5.37003	4.04449
47	FF_AP FILTER NO 15 R CC C5.tif	40752.3	110804	2058301	2.71896
48	FF_AP FILTER NO 16 L CC C5.tif	45844.2	153253	2846845	3.34291	8.97687
49	FF_AP FILTER NO 16 R CC C5.tif	37078.7	541751	10063620	14.6108
50	FF_AP FILTER NO 17 L CC C5.tif	22930.9	149381	2774911	6.5144	7.43689
51	FF_AP FILTER NO 17 R CC C5.tif	33448.9	279613	5194111	8.35938
52	FF_AP FILTER NO 18 L CC C5.tif	39995.7	203136	3773469	5.07894	5.29552
53	FF_AP FILTER NO 18 R CC C5.tif	37881.9	208809	3878855	5.5121
54	FF_AP nPM NO 29 L CC C5.tif	45175.7	345152	6411587	7.64023	11.1501
55	FF_AP nPM NO 29 R CC C5.tif	40332.6	591277	10983614	14.66
56	FF_AP nPM NO 30 L CC C5.tif	39473	242977	4513568	6.15553	6.64979
57	FF_AP nPM NO 30 R CC C5.tif	41286	294949	5479002	7.14405
58	FF_AP nPM NO 31 L CC C5.tif	36685.9	593212	11019574	16.17	11.5222
59	FF_AP nPM NO 31 R CC C5.tif	35858.5	246506	4579128	6.87442
60	FF_AP nPM NO 32 L CC C5.tif	25261.8	209069	3883685	8.2761	9.7316
61	FF_AP nPM NO 32 R CC C5.tif	31441	351734	6533840	11.1871
62	FF_AP nPM NO 33 L CC C5.tif	31445	268518	4988019	8.53929	10.3966
63	FF_AP nPM NO 33 R CC C5.tif	24568	301055	5592437	12.254
64	FF_AP nPM NO 34 L CC C5.tif	37862	402063	7468763	10.6192	10.3577
65	FF_AP nPM NO 34 R CC C5.tif	27331	275941	5125903	10.0963
66	FF_AP nPM NO 35 L CC C5.tif	36803	482876	8969953	13.1206	15.6485
67	FF_AP nPM NO 35 R CC C5.tif	30822.8	560252	10407298	18.1765
68	FF_AP nPM NO 36 L CC C5.tif	40184.3	503239	9348227	12.5233	10.7017
69	FF_AP nPM NO 36 R CC C5.tif	36623.3	325219	6041298	8.8801
	C5a
	Label	Area	IntDen	RawIntDen		average intDen
											filter	nPM
										average	1.76964	3.95551
										std	0.602554	2.17859
											filter vs nPM
										t test	0.0161063
										filter	nPM
									average intDen	1.76964	3.95551
39	AP FILTER NO 11 L CC C5a.tif	27547.5	84968.4	1578381		3.08443	2.53887		std	0.602554	2.17859
40	AP FILTER NO 11 R CC C5a.tif	35485.3	70733.1	1313945		1.99331
41	AP FILTER NO 12 L CC C5a.tif	32160.5	37117.5	689499		1.15414	1.39381
42	AP FILTER NO 12 R CC C5a.tif	38600.4	63053	1171279		1.63348
43	AP FILTER NO 13 L CC C5a.tif	28753.8	46047.4	855382		1.60144	2.73383
44	AP FILTER NO 13 R CC c5a.tif	29870.1	115484	2145245		3.86621
45	AP FILTER NO 14 L CC c5a.tif	31204.8	36837.3	684293		1.1805	0.994454
46	AP FILTER NO 14 R CC c5a.tif	25335.3	20481.3	380462		0.808408
47	AP FILTER NO 15 L CC c5a.tif	29849	33547.1	623174		1.12389	1.57651
48	AP FILTER NO 15 R CC c5a.tif	32296.9	65534.4	1217374		2.02912
49	AP FILTER NO 16 L CC c5a.tif	28283.6	39169.4	727615		1.38488	1.28402
50	AP FILTER NO 16 R CC c5a.tif	31449.1	37209.5	691207		1.18316
51	AP FILTER NO 17 L CC c5a.tif	30875.4	49860.7	926217		1.6149	1.80781
52	AP FILTER NO 17 R CC c5a.tif	30844.2	61710.7	1146345		2.00072
53	AP FILTER NO 18 L CC c5a.tif	29162.3	71769.5	1333198		2.46104	1.82783
54	AP FILTER NO 18 R CC c5a.tif	33385.4	39882.6	740864		1.19461
55	AP nPM NO 29 L CC c5a.tif	34608.1	229536	4263878		6.63243	4.051
56	AP nPM NO 29 R CC c5a.tif	36303.1	53349.7	991030		1.46956
57	AP nPM NO 30 L CC c5a.tif	31828.4	209839	3897993		6.59282	4.93618
58	AP nPM NO 30 R CC c5a.tif	37265.1	122212	2270227		3.27954
59	AP nPM NO 31 L CC c5a.tif	37285.8	84253.8	1565107		2.25968	2.52772
60	AP nPM NO 31 R CC c5a.tif	32977.8	92198.3	1712685		2.79577
61	AP nPM NO 32 L CC c5a.tif	36725.1	65903.5	1224230		1.79451	2.16132
62	AP nPM NO 32 R CC c5a.tif	34585.7	87437.5	1624248		2.52814
63	AP nPM NO 33 L CC c5a.tif	31461.8	182216	3384857		5.79164	5.86261
64	AP nPM NO 33 R CC c5a.tif	32448.7	192537	3576591		5.93358
65	AP nPM NO 34 L CC c5a.tif	30944.8	80759.1	1500190		2.60978	2.04285
66	AP nPM NO 34 R CC c5a.tif	30665.3	45259.3	840741		1.47591
67	AP nPM NO 35 L CC c5a.tif	38561.2	73902.5	1372820		1.9165	2.08285
68	AP nPM NO 35 R CC c5a.tif	31977.1	71922.6	1336042		2.24919
69	AP nPM NO 36 L CC c5a.tif	30492.7	397970	7392731		13.0513	7.97956
70	AP nPM NO 36 R CC c5a.tif	29537.7	85889.6	1595493		2.9078
