# Supplementary material for: Nanoparticulate matter exposure results in neuroinflammatory changes in the corpus callosum
Source: PLoS One. 2018 Nov 5;13(11):e0206934. doi: 10.1371/journal.pone.0206934 (PMC6218079; doi:10.1371/journal.pone.0206934)
Supplement: S5 File — (XLSX) [file pone.0206934.s005.xlsx]

## Sheet: Results
		Area	IntDen	RawIntDen		IntDen/area		average		filter	nPM
AP first time filter no 1 L CC cd88	1	123865	2.91843e+06	13997098		23.5614		23.5227	mean	14.8767	17.3188
AP first time filter no 1 R CCcd88	2	132223	3.10514e+06	14892546		23.484			STD	3.4211	3.61205
AP first time filter no 2 L CC cd88	3	85655.4	1.6966e+06	8137058		19.8073		20.3794	t test	0.0448788
AP first time filter no 2 R CCcd88	4	76612	1.60514e+06	7698405		20.9515
AP first time filter no 3 L CC cd88	5	82618.4	503624	2415433		6.09579		9.61764
AP first time filter no 3 R CCcd88	6	97315.1	1.27867e+06	6132635		13.1395
AP first time filter no 4 L CC cd88	7	101291	1.03874e+06	4981909		10.255		11.0013
AP first time filter no 4 R CCcd88	8	87033.2	1.02243e+06	4903667		11.7476
AP first time filter no 5 L CC cd88	9	75450.1	1.06918e+06	5127877		14.1707		14.4778
AP first time filter no 5 R CCcd88	10	83561.9	1.23546e+06	5925392		14.785
AP first time filter no 6 L CC cd88	11	79364.3	1.18204e+06	5669197		14.8939		17.4755
AP first time filter no 6 R CCcd88	12	60497.7	1.2134e+06	5819608		20.057
AP first time filter no 7 L CC cd88	13	86863.5	972673	4665037		11.1977		13.3681
AP first time filter no 7 R CCcd88	14	81292.5	1.26316e+06	6058231		15.5384
AP first time filter no 8 L CC cd88	15	74140	1.04938e+06	5032926		14.154		13.2586
AP first time filter no 8 R CCcd88	16	66601.6	823414	3949174		12.3633
AP first time filter no 9 L CC cd88	17	92070.8	1.10299e+06	5290047		11.9798		13.4545
AP first time filter no 9 R CCcd88	18	82648.6	1.23388e+06	5917819		14.9292
AP first time filter no 10 L CC cd88	19	79557.1	866827	4157388		10.8957		13.2986
AP first time filter no 10 R CCcd88	20	71202	1.11799e+06	5361984		15.7016
AP first time filter no 11 L CC cd88	21	69300.7	1.37325e+06	6586227		19.8158		19.0112
AP first time filter no 11 R CCcd88	22	72926.3	1.32775e+06	6368002		18.2067
AP first time filter no 12 L CC cd88	23	60640.1	995982	4776827		16.4245		16.4392
AP first time filter no 12 R CCcd88	24	81562.7	1.34203e+06	6436520		16.454
AP first time filter no 13 L CC cd88	25	97290.3	736676	3533173		7.57194		11.4278
AP first time filter no 13 R CCcd88	26	98443.7	1.50458e+06	7216133		15.2837
AP first time filter no 14 L CC cd88	27	69715.2	1.03777e+06	4977255		14.8859		13.5571
AP first time filter no 14 R CCcd88	28	67903.1	830348	3982432		12.2284
AP first time filter no 15 L CC cd88	29	58324.5	1.01071e+06	4847487		17.3292		14.9335
AP first time filter no 15 R CCcd88	30	59566.1	746828	3581860		12.5378
AP first time filter no 16 L CC cd88	31	65634	901652	4324413		13.7376		14.2176
AP first time filter no 16 R CCcd88	32	68981.9	1.01387e+06	4862598		14.6976
AP first time filter no 17 L CC cd88	33	74298.3	829459	3978169		11.1639		14.5743
AP first time filter no 17 R CCcd88	34	71505.2	1.286e+06	6167777		17.9847
AP first time filter no 18 L CC cd88	35	64958.4	1.03467e+06	4962366		15.9281		13.765
AP first time filter no 18 R CCcd88	36	74531.4	864697	4147171		11.6018
AP first time nPM no 19 L CC cd88	37	66507.8	855203	4101637		12.8587		13.7126
AP first time nPM no 19 R CC cd88	38	74466.5	1.08471e+06	5202385		14.5664
AP first time nPM no 20 L CC cd88	39	100293	1.81943e+06	8726183		18.1411		18.6716
AP first time nPM no 20 R CC cd88	40	74362.5	1.42791e+06	6848411		19.202
AP first time nPM no 21 L CC cd88	41	78684.6	1.25927e+06	6039568		16.004		20.3081
AP first time nPM no 21 R CC cd88	42	78813.6	1.93978e+06	9303368		24.6122
AP first time nPM no 22 L CC cd88	43	76161	1.45796e+06	6992530		19.1431		22.1983
AP first time nPM no 22 R CC cd88	44	65854.1	1.66304e+06	7976124		25.2534
AP first time nPM no 23 L CC cd88	45	63346.9	1.55102e+06	7438843		24.4845		22.4161
AP first time nPM no 23 R CC cd88	46	61021.5	1.24164e+06	5955044		20.3476
AP first time nPM no 24 L CC cd88	47	85896.7	1.17164e+06	5619322		13.6402		17.2943
AP first time nPM no 24 R CC cd88	48	72541.4	1.51963e+06	7288312		20.9485
AP first time nPM no 25 L CC cd88	49	85831	1.88224e+06	9027393		21.9296		19.6027
AP first time nPM no 25 R CC cd88	50	71173.7	1.22958e+06	5897191		17.2758
AP first time nPM no 26 L CC cd88	51	96551.8	1.28862e+06	6180366		13.3464		17.0554
AP first time nPM no 26 R CC cd88	52	84279.7	1.75001e+06	8393208		20.7643
AP first time nPM no 27 L CC cd88	53	80876.3	1.23188e+06	5908217		15.2316		16.3135
AP first time nPM no 27 R CC cd88	54	77294.1	1.34456e+06	6448657		17.3954
AP first time nPM no 28 L CC cd88	55	65028.7	809854	3884143		12.4538		14.813
AP first time nPM no 28 R CC cd88	56	84448.2	1.45016e+06	6955097		17.1721
AP first time nPM no 29 L CC cd88	57	105939	2.50866e+06	12031771		23.6801		25.4687
AP first time nPM no 29 R CC cd88	58	95416.7	2.6008e+06	12473688		27.2573
AP first time nPM no 30 L CC cd88	59	91508.5	1.85683e+06	8905525		20.2913		16.3945
AP first time nPM no 30 R CC cd88	60	84103.5	1.05111e+06	5041213		12.4978
AP first time nPM no 31 L CC cd88	61	91464.9	1.5718e+06	7538522		17.1848		12.5524
AP first time nPM no 31 R CC cd88	62	69849.7	553219	2653296		7.92014
AP first time nPM no 32 L CC cd88	63	76172.5	1.24037e+06	5948938		16.2837		18.2566
AP first time nPM no 32 R CC cd88	64	66005.9	1.33526e+06	6404054		20.2294
AP first time nPM no 33 L CC cd88	65	95646.7	1.43581e+06	6886266		15.0116		13.5887
AP first time nPM no 33 R CC cd88	66	90185.6	1.09719e+06	5262242		12.1659
AP first time nPM no 34 L CC cd88	67	91912.8	1.19018e+06	5708227		12.949		16.0336
AP first time nPM no 34 R CC cd88	68	69735.2	1.33321e+06	6394206		19.1182
AP first time nPM no 35 L CC cd88	69	101335	1.56044e+06	7484017		15.3987		13.0301
AP first time nPM no 35 R CC cd88	70	100764	1.07429e+06	5152422		10.6615
AP first time nPM no 36 L CC cd88	71	47192.3	688205	3300702		14.583		14.0282
AP first time nPM no 36 R CC cd88	72	65410.2	881298	4226791		13.4734
